# Supplementary material for: Whole-Genome Sequencing Analysis of Drug-Resistant Salmonella Typhi in Children
Source: Pathogens. 2025 Sep 24;14(10):967. doi: 10.3390/pathogens14100967 (PMC12566932; doi:10.3390/pathogens14100967)
Supplement: Supplementary file 1 [file pathogens-14-00967-s001.zip]

Archive with 1 entries (1 files):
- pathogens-3872985-supplementary.pdf
